# Supplementary material for: The Correlation Between Tuberous Sclerosis Complex Genotype and Renal Angiomyolipoma Phenotype
Source: Front Genet. 2021 Feb 19;11:575750. doi: 10.3389/fgene.2020.575750 (PMC7933690; doi:10.3389/fgene.2020.575750)
Supplement: Supplementary file 1 [file Table_1.XLSX]

## Sheet: Sheet1
Number	Reference PMID	Patient NO.	Gender	Age	Methods of genetic testing	Mutation type	Exon	DNA changes	Predicted amino acid alterations	RAML diagnosis	NIH diagnostic criteria	Gene affected
1	29196670	4	M	-	Sanger sequencing	Missense	8	c.737G>A	p.Arg246Lys	Y	Y	TSC1
2	29196670	14	F	-	Sanger sequencing	Nonsense	18	c.2263C>T	p.Gln755*	Y	Y	TSC1
3	31586081	1	M	68	NGS	Missense	15	c.1921C>T	p.Pro641Ser	Y	Y	TSC1
4	31586081	3	M	34	NGS	Missense	10	c.965T>C	p.Met322Thr	Y	Y	TSC1
5	31586081	11	F	62	NGS	Missense	10	c.965T>C	p.Met322Thr	Y	Y	TSC1
6	31586081	13	F	49	NGS	Missense	5	c.250G>A	p.Ala84Thr	Y	Y	TSC1
7	31586081	14	F	41	NGS	Missense	15	c.1631G>A	p.Gly544Glu	Y	Y	TSC1
8	31586081	21	F	43	NGS	Missense	5	c.250G>A	p.Ala84Thr	Y	Y	TSC1
9	31586081	17	F	23	NGS	Missense	10	c.965T>C	p.Met322Thr	Y	Y	TSC1
10	31927531	28	-	-	Sanger sequencing	Frameshift	6	c.372delT	p. Thr124Thr fsX13	Y	Y	TSC1
11	31927531	29	-	-	Sanger sequencing	Nonsense	6	c.433C>T	p.Gln145Ter	Y	Y	TSC1
12	31927531	30	-	-	Sanger sequencing	Missense	15	c.1960C>G	p.Gln654Glu	Y	Y	TSC1
13	23389244	48	-	35Y	PCR+SSCP OR CHIPS	Missense	7	c.542A>C	p.H181P	Y	Y	TsC1
14	23389244	14	-	48Y	PCR+SSCP OR CHIPS	Nonsense	15	c.1759A>T	p.K587X	Y	Y	TSC1
15	23389244	33	-	31Y	PCR+SSCP OR CHIPS	Frameshift	20	c.2582delT	p.L861PfsX877	Y	Y	TSC1
16	23647917	4	F	38Y	Direct Sequencing	Missense	7	c.542A>C	p.H181P	Y	Y	TSC1
17	30036593	1	M	14Y	Sanger sequencing	Nonsense	8	c.733C>T	p.Arg245Ter	Y	Y	TSC1
18	30036593	2	M	38Y	Sanger sequencing	Nonsense	18	c.2227C>T	p.Gln743Ter	Y	Y	TSC1
19	30036593	3	F	40Y	Sanger sequencing	large deletion	9_12	/	/	Y	Y	TSC1
20	29476190	7209	M	2Y3M	Sanger sequencing+MLPA	Frameshift	15	c.1958dup	p.(Gln654Thrfs*34)	Y	Y	TSC1
21	29476190	7444	F	11Y	Sanger sequencing+MLPA	Nonsense	11	c.1119C>G	(p.Tyr373*)	Y	Y	TSC1
22	29500070	6	F	9y	NGS	Frameshift	17	c.2111_2112delAT	p.Tyr704Ter	Y	Y	TSC1
1	29196670	6	M	-	Sanger sequencing	Nonsense	9	c.901C>T	p.Gln301*	N	Y	TSC1
2	29196670	10	F	-	Sanger sequencing	Frameshift	15	c.1681_1700del20	p.Ser561Glyfs*20	N	Y	TSC1
3	23389244	41	-	7Y	PCR+SSCP OR CHIPS	Nonsense	15	c.1960C>T	p.Q654X	N	Y	TSC1
4	23389244	44	-	22Y	PCR+SSCP OR CHIPS	Frameshift	7	c.648del	p.F216LfsX223	N	Y	TSC1
5	23389244	25	-	31Y	PCR+SSCP OR CHIPS	Frameshift	12	c.1250delC	p.T417NfsX439	N	Y	TSC1
6	23389244	49	-	16Y	PCR+SSCP OR CHIPS	Frameshift	18	c.2342_2343insAA	p.L782SfsX807	N	Y	TSC1
7	23389244	10	-	1Y	PCR+SSCP OR CHIPS	large deletion	17~19	/	/	N	Y	TSC1
8	23647917	5	F	33Y	Direct Sequencing	Nonsense	10	c.982C>T	P.Q328X	N	Y	TSC1
9	23647917	6	F	21Y	Direct Sequencing	Frameshift	18	c.2342_2343insAA	p.L782SfsX807	N	Y	TSC1
10	16981987	61	F	-	Direct Sequencing	Nonsense	15	c.1525C>T	p.R509X	N	Y	TSC1
11	16981987	72	F	-	Direct Sequencing	Frameshift	15	c.1791_1792dupAA	p.(Ser598Lysfs*32)	N	Y	TSC1
12	16981987	2	F	-	Direct Sequencing	Frameshift	15	c.1888_1891del	p.(Lys630Glnfs*22)	N	Y	TSC1
13	16981987	36	M	-	Direct Sequencing	Frameshift	15	c.1959dupA	p.Gln654Thrfs*34	N	Y	TSC1
14	16981987	3	M	-	Direct Sequencing	Nonsense	18	c.2332C>T	p.Q778X	N	Y	TSC1
15	16981987	41	F	-	Direct Sequencing	Nonsense	18	c.2356C>T	p.R786X	N	Y	TSC1
16	21268779	-	M	15Y	PCR	Frameshift	15	c.1964delA	p.(Gln655Argfs*10)	N	Y	TSC1
17	12015165	1	M	7Y	PCR+SSCP	Frameshift	20	c.2509_2512del	p.(Asn837Valfs*11)	N	Y	TSC1
18	12015165	2	F	42Y	PCR+SSCP	Nonsense	21	c.2689C>T	p.Q897X	N	Y	TSC1
19	10533067	125	-	-	PCR+SSCP	Missense	15	c.2104T>A	p.(Leu702Ile)	N	Y	TSC1
20	10533067	26	-	-	PCR+SSCP	Missense	17	c.2295C>T	p.(Gln765His)	N	Y	TSC1
21	29476190	4972	M	1Y7M	Sanger sequencing+MLPA	Nonsense	15	c.1525C>T	p.Arg509*	N	Y	TSC1
22	29476190	6093	M	10Y	Sanger sequencing+MLPA	Nonsense	17	c.2074C>T	p.(Arg629*)	N	Y	TSC1
23	29476190	7703	F	5Y	Sanger sequencing+MLPA	Frameshift	21	c.2679_2683del	p.(His894Serfs*8)	N	Y	TSC1
24	29476190	7774	F	43Y	Sanger sequencing+MLPA	Nonsense	8	c.682C>T	p.Arg228*	N	Y	TSC1
25	29476190	8810	M	11Y	Sanger sequencing+MLPA	Frameshift	14	c.1434delA	p.Glu479Lysfs*53	N	Y	TSC1
26	29476190	MG259	M	7Y	Sanger sequencing+MLPA	Frameshift	15	c.1580_1581delAG	(p.Gln527Argfs7*)	N	Y	TSC1
27	29476190	MG448	M	15Y	Sanger sequencing+MLPA	Nonsense	5	c.272C>A	p.(Ser91*)	N	Y	TSC1
28	29476190	MG504	M	6Y	Sanger sequencing+MLPA	Frameshift	4	c.195delA	(p.E66Sfs*33)	N	Y	TSC1
29	28623545	14	-	-	MLPA	Large fragment deletion	21~23	/	/	N	Y	TSC1
30	29500070	7	M	9.5y	NGS	Nonsense	18	c.2341C>T	p.Gln781Ter	N	Y	TSC1
31	29500070	11	M	13y	MLPA	large deletion	19`23	Del19-23	/	N	Y	TSC1
32	29500070	14	M	6Y	NGS	Frameshift	8	c.699_700delinsCAGTCCT	p.Leu233Phefs*4	N	Y	TSC1
1	31586081	2	F	53	NGS	Splicing	1	c.1-34G＞C	/	Y	Y	TSC2
2	31586081	4	M	46	NGS	Missense	20	c.2252G>A	p.Arg751Gln	Y	Y	TSC2
3	31586081	6	F	23	NGS	Nonsense	27	c.3179G>A	p.Trp1060Ter	Y	Y	TSC2
4	31586081	7	F	35	NGS	Frameshift	16	c.1831del	p.(Arg611Glyfs*87)	Y	Y	TSC2
5	31586081	8	F	34	NGS	Frameshift	8	c.826_827del	p.Met276ValfsTer61	Y	Y	TSC2
6	31586081	9	M	23	NGS	Frameshift	19	c.2107dup	p.(Trp703Leufs*13)	Y	Y	TSC2
7	31586081	10	F	29	NGS	large deletion	1-41	/	/	Y	Y	TSC2
8	31586081	16	F	29	NGS	Missense	18	c.2032G>A	p.Ala678Thr	Y	Y	TSC2
9	31586081	18	M	43	NGS	Nonsense	18	c.2083C>T	p.Gln695Ter	Y	Y	TSC2
10	31586081	20	F	31	NGS	Inframe deletion	40	c.5238_5255del	p.(His1746_Arg1751del)	Y	Y	TSC2
11	31586081	22	F	39	NGS	large deletion	1~6	/	/	Y	Y	TSC2
12	31586081	15	F	31	NGS	Frameshift	15	c.1660_1663dup	p.Ala555Valfs*35	Y	Y	TSC2
13	31927531	1	-	-	NGS+MLPA	Missense 5	4	c.433G>T	p.Ala145Ser	Y	Y	TSC2
14	31927531	2	-	-	NGS+MLPA	large deletion	11	/	/	Y	Y	TSC2
15	31927531	3	-	-	NGS+MLPA	large deletion	11~15	/	/	Y	Y	TSC2
16	31927531	4	-	-	NGS+MLPA	Nonsense	13	c.1372C>T	p. Arg458Ter	Y	Y	TSC2
17	31927531	5	-	-	NGS+MLPA	Nonsense	14	c.1513C>T	p. Arg505Ter	Y	Y	TSC2
18	31927531	6	-	-	NGS+MLPA	Missense	16	c.1831C>T	p. Arg611Trp	Y	Y	TSC2
19	31927531	7	-	-	NGS+MLPA	Nonsense	18	c.2083C>T	p. Gln695Ter	Y	Y	TSC2
20	31927531	8	-	-	NGS+MLPA	Frameshift	19	c.2105_2108del	p.(Asp702Glyfs*4)	Y	Y	TSC2
21	31927531	9	-	-	NGS+MLPA	Missense	19	c.2138T>C	p. Leu713Pro	Y	Y	TSC2
22	31927531	10	-	-	NGS+MLPA	Frameshift	26	c.3046delA	p.(Asn1017Thrfs*13)	Y	Y	TSC2
23	31927531	11	-	-	NGS+MLPA	Nonsense	29	c.3412C>T	p. Arg1138Ter	Y	Y	TSC2
24	31927531	12	-	-	NGS+MLPA	Nonsense	29	c.3412C>T	p. Arg1138Ter	Y	Y	TSC2
25	31927531	13	-	-	NGS+MLPA	Nonsense	29	c.3582G>A	p. Trp1194Ter	Y	Y	TSC2
26	31927531	14	-	-	NGS+MLPA	Nonsense	30	c.3685C>T	p. Gln1229Ter	Y	Y	TSC2
27	31927531	15	-	-	NGS+MLPA	Missense	30	c.3803G>A	p. Arg1268His	Y	Y	TSC2
28	31927531	16	-	-	NGS+MLPA	Frameshift	33	c.4422_4423del	p.(Arg1474Serfs*49)	Y	Y	TSC2
29	31927531	17	-	-	NGS+MLPA	Frameshift	33	c.4429_4430delAG	p.(Arg1477Glyfs*46)	Y	Y	TSC2
30	31927531	18	-	-	NGS+MLPA	Spicing	33	c.4493_c.4493+18delGGTGGGCCTCTTGCTTCCG	/	Y	Y	TSC2
31	31927531	20	-	-	NGS+MLPA	Missense	36	c.4783G>A	p. Gly1595Arg	Y	Y	TSC2
32	31927531	21	-	-	NGS+MLPA	Missense	39	c.5155G>C	p. Ala1719Pro	Y	Y	TSC2
33	31927531	22	-	-	NGS+MLPA	Frameshift	40	c.5175_5176delGC	p. His1726SerfsX2	Y	Y	TSC2
34	31927531	23	-	-	NGS+MLPA	Frameshift	40	c.5238dup	p.(Ile1747Hisfs*28)	Y	Y	TSC2
35	31927531	24	-	-	NGS+MLPA	Splicing	9	c.849-1G>A	/	Y	Y	TSC2
36	31927531	25	-	-	NGS+MLPA	Splicing	13	c.1444-1G>C	/	Y	Y	TSC2
37	31927531	26	-	-	NGS+MLPA	Splicing	15	c.1600-1G>C	/	Y	Y	TSC2
38	31927531	27	-	-	NGS+MLPA	Splicing	29	c.3610+1G>A	/	Y	Y	TSC2
39	29196670	1	M		Sanger sequencing	Frameshift	8	c.826delA	p.Met276Cysfs*17	Y	Y	TSC2
40	29196670	2	F		Sanger sequencing	Frameshift	19	c.2206_2210dup	p.Cys738Leufs*35	Y	Y	TSC2
41	29196670	5	F		Sanger sequencing	Missense	37	c.4942A>T	p.Ile1648Phe	Y	Y	TSC2
42	28623545	3	-	-	Sanger+MLPA	Nonsense	33	c.4375C>T	p.Arg1459*	Y	Y	TSC2
43	28623545	9	-	-	Sanger+MLPA	Frameshift	7	c.681delC	p.Tyr228Thrfs*32	Y	Y	TSC2
44	15595939	TS-02	-	13Y	PCR+SSCP	Frameshift	1	c.139_140del	p.(Glu47Thrfs*19)	Y	Y	TSC2
45	30628968	-	M	22Y	MLPA?	Frameshift	10	c.1000del	p.Val334Cysfs*29	Y	Y	TSC2
46	23389244	27	-	26Y	PCR+SSCP OR CHIPS	Missense	40	c.5228G>A	p.R1743Q	Y	Y	TSC2
47	23389244	5	-	9Y	PCR+SSCP OR CHIPS	Inframe deletion	40	c.5238_5255del	p.H1746_R1751del	Y	Y	TSC2
48	23389244	7	-	13Y	PCR+SSCP OR CHIPS	Frameshift	10	c.979_980dup	p.Met327Ilefs*37	Y	Y	TSC2
49	23389244	11	-	21Y	PCR+SSCP OR CHIPS	Frameshift	30	c.3620_3624del	p.S1207TfsX1231	Y	Y	TSC2
50	23647917	1	F	27Y	Direct Sequencing	Missense	8	c.843G>T	p.E281D	Y	Y	TSC2
51	23647917	2	F	17Y	Direct Sequencing	Missense	19	c.2198T>C	p.L733P	Y	Y	TSC2
52	30036593	6	M	8Y	Sanger sequencing	Nonsense	29	c.3412C>T	p.Arg1138Ter	Y	Y	TSC2
53	30036593	7	F	35Y	Sanger sequencing	Nonsense	33	c.4129C>T	p.Gln1377Ter	Y	Y	TSC2
54	30036593	8	F	25Y	Sanger sequencing	Nonsense	29	c.3412C>T	p.Arg1138Ter	Y	Y	TSC2
55	30036593	9	M	24Y	Sanger sequencing	Nonsense	29	c.3412C>T	p.Arg1138Ter	Y	Y	TSC2
56	30036593	10	F	39Y	Sanger sequencing	Frameshift	2	c.208dup	p.(Thr70Asnfs*5)	Y	Y	TSC2
57	30036593	11	F	35Y	Sanger sequencing	Frameshift	8	c.790dup	p.(Leu264Profs*74)	Y	Y	TSC2
58	30036593	12	F	13Y	Sanger sequencing	Frameshift	8	c.790dup	p.(Leu264Profs*74)	Y	Y	TSC2
59	30036593	13	M	30Y	Sanger sequencing	Nonsense	23	c.2739dup	p.(Lys914*)	Y	Y	TSC2
60	30036593	14	F	37Y	Sanger sequencing	Frameshift	30	c.3684dup	p.(Gln1229Alafs*5)	Y	Y	TSC2
61	30036593	15	M	30Y	Sanger sequencing	Frameshift	33	c.4007dup	p.(Ser1337Valfs*77)	Y	Y	TSC2
62	30036593	16	F	28Y	Sanger sequencing	Frameshift	37	c.4926delC	p.Asn1643ThrfsX29	Y	Y	TSC2
63	30036593	17	F	30Y	Sanger sequencing	Frameshift	29	c.3602_3606dup	p.(Thr1203Glyfs*9)	Y	Y	TSC2
64	30036593	18	F	25Y	Sanger sequencing	Large Deletion	22_24	EX22_24 DEL	/	Y	Y	TSC2
65	30036593	19	F	9Y	Sanger sequencing	Missense	40	c.5228G>A	p.Arg1743Gln	Y	Y	TSC2
66	30036593	20	F	28Y	Sanger sequencing	Missense	39	c.5126C>T	p.Pro1709Leu	Y	Y	TSC2
67	9829910	F11-01	-	51Y	SSCP+Direct Sequencing	Splicing	10	c.976-1G>A	Splice acceptor	Y	Y	TSC2
68	9829910	F14-01	-	27Y	SSCP+Direct Sequencing	Frameshift	24	c.2784del	p.Glu929Argfs*19	Y	Y	TSC2
69	9829910	S11-01	-	13Y	SSCP+Direct Sequencing	Frameshift	11	c.1160_1167del	p.Leu387Hisfs*7	Y	Y	TSC2
70	9829910	S14-01	-	38Y	SSCP+Direct Sequencing	Frameshift	39	c.5078_5081del	p.Gly1693Valfs*?	Y	Y	TSC2
71	9829910	S09-01	-	13Y	SSCP+Direct Sequencing	Nonsense	40	c.5170C>T	p.Gln1724*	Y	Y	TSC2
72	9829910	S18-01	-	9Y	SSCP+Direct Sequencing	Inframe deletion	40	c.5238_5255del	p.His1746_Arg1751del	Y	Y	TSC2
73	31799751	-	-	-	Sanger sequencing?	Missense	33	c.4225C>G	p.(R1409G)	Y	Y	TSC2
74	31799751	1.3	-	-	Sanger sequencing	Missense	37	c.4966G>T	p.(D1656Y)	Y	Y	TSC2
75	31799751	11.3	-	-	Sanger sequencing	Missense	29	c.3589A>T	(p.I1197F)	Y	Y	TSC2
76	30236073	-	F	47Y	NGS	Missense	29	c.3610G>A	p.Gly1204Arg	Y	Y	TSC2
77	10533067	247	-	-	PCR+SSCP	Frameshift	8	c.826_827delAT	p.Met276Valfs*61	Y	Y	TSC2
78	10533067	248	-	-	PCR+SSCP	Missense	14	c.1574A>G	p.Asn525Ser	Y	Y	TSC2
79	10533067	198	-	-	PCR+SSCP	Frameshift	17	c.1942dup	p.(Tyr648Leufs*9)	Y	Y	TSC2
80	10533067	285	-	-	PCR+SSCP	Missense	23	c.2683A>G	p.Met895Val	Y	Y	TSC2
81	10533067	106	-	-	PCR+SSCP	Nonsense	29	c.3574C>T	p.Gln1192*	Y	Y	TSC2
82	10533067	180	-	-	PCR+SSCP	Frameshift	33	c.4258_4261del	p.Ser1420Glyfs*55	Y	Y	TSC2
83	10533067	168	-	-	PCR+SSCP	Frameshift	36	c.4704delC	p.Tyr1569Thrfs*7	Y	Y	TSC2
84	10533067	257	-	-	PCR+SSCP	Frameshift	36	c.4743delC	p.Ile1582Serfs*3	Y	Y	TSC2
85	10533067	277	-	-	PCR+SSCP	Missense	38	c.5024C>T	p.Pro1675Leu	Y	Y	TSC2
86	10533067	137	-	-	PCR+SSCP	Frameshift	39	c.5151_5160del	p.His1718Trpfs*?	Y	Y	TSC2
87	29476190	6695	F	13Y	Sanger sequencing+MLPA	Splicing	24	c.2743-1G>A	/	Y	Y	TSC2
88	29476190	7049	F	5Y11M	Sanger sequencing+MLPA	Splicing	6	c.600-2A>G	/	Y	Y	TSC2
89	29476190	7134	M	4Y	Sanger sequencing+MLPA	Nonsense	34	c.4537G>T	p.Glu1513*	Y	Y	TSC2
90	29476190	7968	F	28Y	Sanger sequencing+MLPA	Splicing	16	c.1839+1G>T	/	Y	Y	TSC2
91	29476190	MG8	F	6Y	Sanger sequencing+MLPA	Frameshift	37	c.4938_4939delGT	p.S1647Hfs*5	Y	Y	TSC2
92	29476190	MG67	F	18M	Sanger sequencing+MLPA	large deletion	1~15	/	/	Y	Y	TSC2
93	29476190	MG87	F	3Y	Sanger sequencing+MLPA	Nonsense	28	c.3316A>T	(p.Lys1106*)	Y	Y	TSC2
94	29476190	MG150	M	4Y	Sanger sequencing+MLPA	Frameshift	1	c.133_136delCTGA	p.Leu45Glufs3	Y	Y	TSC2
95	29476190	MG164	F	1Y6M	Sanger sequencing+MLPA	large deletion	1~27	/	/	Y	Y	TSC2
96	29476190	MG312	F	19Y	Sanger sequencing+MLPA	Missense	21	c.2540T>C	(p.Leu847Pro)	Y	Y	TSC2
97	29476190	MG399	F	15Y	Sanger sequencing+MLPA	Missense	16	c.1832G>A	(p. Arg611Gln)	Y	Y	TSC2
98	29476190	MG487	M	4Y	Sanger sequencing+MLPA	Nonsense	19	c.2157T>A	(p.Y719*)	Y	Y	TSC2
99	24849834？	-	M	27Y	PCR	Frameshift	23	c.2690delT	(p.Phe897SerfsX947	Y	Y	TSC2
100	29500070	1	F	4y	NGS	Nonsense	1	c.64G>T	p.Gly22Ter	Y	Y	TSC2
101	29500070	2	F	12y	MLPA	large deletion	1~29	/	/	Y	Y	TSC2
102	29500070	5	M	3y	NGS	Inframe deletion	40	c.5238_5255del	p.His1746_Arg1751del	Y	Y	TSC2
103	29500070	16	M	15.7y	NGS	Missense	40	c.5227C>T	p.Arg1743Trp	Y	Y	TSC2
104	12235314	-	F	59Y	-	Missense	33	c.4225 C>T	p.(Arg1409Trp)	Y	Y	TSC2
1	15595939	TS-9	-	3Y	PCR+SSCP	Splicing	26	c.3131+1G>A	/	N	Y	TSC2
2	15595939	TS-14	-	11Y	PCR+SSCP	Nonsense	38	c.5034C>G	p.Tyr1678*	N	Y	TSC2
3	9463313	TS94-53	-	5Y	-	Missense	37	c.4859A>T	p.His1620Leu	N	Y	TSC2
4	9463313	TS93-20	-	5Y	-	Frameshift	34	c.4475_4478del	p.Val1492Glufs*83	N	Y	TSC2
5	9463313	TS87-117	-	3M	-	Missense	27	c.3252C>G	p.Asp1084Glu	N	Y	TSC2
6	9463313	TS95-12	-	42M	-	Missense	23	c.2713C>T	p.Arg905Trp	N	Y	TSC2
7	9463313	TS94-31	-	10Y	-	Missense	16	c.1832G>A	p.Arg611Gln	N	Y	TSC2
8	9463313	TS92-05	-	1Y	-	Frameshift	8	c.832dup	p.His278Profs*60	N	Y	TSC2
9	9463313	TS93-29	-	30m	-	Missense	16	c.1832G>A	p.Arg611Gln	N	Y	tsc2
10	28623545	11	-	-	-	Splicing	11	c.1257+1G>T	/	N	Y	TSC2
11	28623545	8	-	-	Sanger+MLPA	Large fragment deletion	1~11	/	/	N	Y	TSC2
12	28623545	7	-	-	Sanger+MLPA	Missense	33	c.4340C>G	p.Ser1447Cys	N	Y	TSC2
13	28623545	6	-	-	Sanger+MLPA	Splicing	33	c.4425-2A>G	/	N	Y	TSC2
14	28623545	5	-	-	Sanger+MLPA	Nonsense	14	c.1513C>T	p.Arg505*	N	Y	TSC2
15	28623545	4	-	-	Sanger+MLPA	Splicing	7	c.774+2T>G	/	N	Y	TSC2
16	28623545	1	-	-	Sanger+MLPA	Frameshift	12	c.1331del	p.(Asn444Thrfs*5)	N	Y	TSC2
17	28623545	2	-	-	Sanger+MLPA	Frameshift	36	c.4714_4718del	p.Thr1572Valfs*29	N	Y	TSC2
18	29196670	8	F	-	Sanger sequencing	Splicing	20	c.2221-2A>G	/	N	Y	TSC2
19	29196670	9	M	-	Sanger sequencing	Missense	23	c.2713C>T	p.Arg905Trp	N	Y	TSC2
20	29196670	11	F	-	Sanger sequencing	Splicing	39	c.5160+5G>T	/	N	Y	TSC2
21	29196670	19	M	-	Sanger sequencing	Splicing	6	c.648+1G>T	/	N	Y	TSC2
22	23389244	53	-	15Y	PCR+SSCP OR CHIPS	Missense	19	c.2198T>C	p.L733P	N	Y	TSC2
23	23389244	42	-	3Y	PCR+SSCP OR CHIPS	Missense	21	c.2423T>C	p.L808S	N	Y	TSC2
24	23389244	38	-	2Y	PCR+SSCP OR CHIPS	Inframe deletion	17	c.1862_1864del	p.L621del	N	Y	TSC2
25	23389244	43	-	8Y	PCR+SSCP OR CHIPS	Inframe deletion	40	c.5238_5255del	p.H1746_R1751del	N	Y	TSC2
26	23389244	31	-	0Y	PCR+SSCP OR CHIPS	Frameshif	41	c.5422_5423delTG	p.*1808Rfs?	N	Y	TSC2
27	23389244	29	-	36Y	PCR+SSCP OR CHIPS	Frameshift	39	c.5112dup	p.D1705X	N	Y	TSC2
28	27776463		F	7M	NGS	Frameshift	27	c.3206_3207delTG	p.Val1069Aspfs*98	N	Y	TSC2
29	16981987	47	F	-	direct sequencing	Frameshift	6	c.633del	p.S212Lfs*4	N	Y	TSC2
30	16981987	37	F	-	direct sequencing	Missense	9	c.856A>G	p.M286V	N	Y	TSC2
31	16981987	57	F	-	direct sequencing	Nonsense	14	c.1513C>T	p.R505X	N	Y	TSC2
32	16981987	29	F	-	direct sequencing	Missense	16	c.1832G>A	p.R611Q	N	Y	TSC2
33	16981987	82	M	-	direct sequencing	Missense	17	c.1939G>A	p.D647N	N	Y	TSC2
34	16981987	63	M	-	direct sequencing	Nonsense	26	c.2974C>T	p.Q992X	N	Y	TSC2
35	16981987	9	M	-	direct sequencing	Frameshift	33	c.4176_4177del	p.Q1392Hfs*21	N	Y	TSC2
36	16981987	10	F	-	direct sequencing	Frameshift	40	c.5238_5255del18	p.His1746_Arg1751del	N	Y	TSC2
37	16981987	25	M	-	direct sequencing	Frameshift	40	c.5238_5255del18	p.His1746_Arg1751del	N	Y	TSC2
38	16981987	6	M	-	direct sequencing	Frameshift	40	c.5252_5259+19del27	/	N	Y	TSC2
39	16981987	15	F	-	direct sequencing	Missense	41	c.5378G>A	p.R1793Q	N	Y	TSC2
40	9829910	S04-01	-	2M	SSCP+Direct Sequencing	Nonsense	22	c.2590C>T	p.Gln864X	N	Y	TSC2
41	9829910	F03-01	-	5Y	SSCP+Direct Sequencing	Missense	16	c.1832G>A	p.Arg611Gln	N	Y	TSC2
42	9829910	F04-01	-	53Y	SSCP+Direct Sequencing	Frameshift	24	c.2814_2815del	p.Leu940Glnfs*19	N	Y	TSC2
43	9829910	S19-01	-	7Y	SSCP+Direct Sequencing	Missense	21	c.2476C>A	p.Leu825Met	N	Y	TSC2
44	9829910	S17-01	-	5Y	SSCP+Direct Sequencing	Nonsense	26	c.2974C>T	p.Gln992X	N	Y	TSC2
45	9829910	S01-01	-	8Y	SSCP+Direct Sequencing	Nonsense	27	c.3265C>T	p.Gln1089X	N	Y	TSC2
46	31799751	2.1	-	-	Sanger sequencing?	Missense	14	c.1477C>G	p.L493V	N	Y	TSC2
47	31799751	3.3	-	-	Sanger sequencing?	Missense	8	c.839T>C	p.(M280T)	N	Y	TSC2
48	31799751	4.1	-	-	Sanger sequencing?	Missense	8	c.839T>C	p.(M280T)	N	Y	TSC2
49	31799751	6.1	-	-	Sanger sequencing?	Missense	9	c.922C>T	p.(R308W)	N	Y	TSC2
50	31799751	7.3	-	-	Sanger sequencing?	Missense	10	c.1106T>C	p.(L369P)	N	Y	TSC2
51	31799751	/	-	-	Sanger sequencing?	Missense	14	c.1574_1576del	p.(Asn525del))	N	Y	TSC2
52	31799751	10.4	-	-	Sanger sequencing?	Missense	27	c.3134C>T	p.S1045F	N	Y	TSC2
53	31799751	11.3	-	-	Sanger sequencing?	Missense	29	c.3589A>T	p.I1197F	N	Y	TSC2
54	31799751	/	-	-	Sanger sequencing?	Missense	24	c.2747T>C	p.(L916P)	N	Y	TSC2
55	31799751	12.4	-	-	Sanger sequencing?	Inframe	36	c.4709_4714del	p.Arg1570_Tyr1571del	N	Y	TSC2
56	12015165	5	F	6Y	PCR+SSCP	Missense	10	c.1034T>G	p.L345R	N	Y	TSC2
57	12015165	6	M	40Y	PCR+SSCP	Missense	19	c.2098G>A	p.E700K	N	Y	TSC2
58	12015165	7	M	3Y	PCR+SSCP	Missense	23	c.2713C>G	p.R905G	N	Y	TSC2
59	10533067	291	-	-	PCR+SSCP	Frameshift	4	c.403dup	p.Asp135Glyfs*28	N	Y	TSC2
60	10533067	160	-	-	PCR+SSCP	Nonsense	5	c.496C>T	p.Gln166*	N	Y	TSC2
61	10533067	326	-	-	PCR+SSCP	Nonsense	12	c.1348G>T	p.Glu450*	N	Y	TSC2
62	10533067	91	-	-	PCR+SSCP	Missense	16	c.1796A>T	p.Lys599Met	N	Y	TSC2
63	10533067	124	-	-	PCR+SSCP	Frameshift	19	c.2106dup	p.Trp703Leufs*13	N	Y	TSC2
64	10533067	260	-	-	PCR+SSCP	Frameshift	20	c.2235_2236delGA	p.Lys745Asnfs*16	N	Y	TSC2
65	10533067	104	-	-	PCR+SSCP	Frameshift	21	c.2430dup	p.Cys811Leufs*7	N	Y	TSC2
66	10533067	242	-	-	PCR+SSCP	Nonsense	26	c.3028C>T	p.Gln1010*	N	Y	TSC2
67	10533067	244	-	-	PCR+SSCP	Nonsense	29	c.3532C>T	p.Gln1178*	N	Y	TSC2
68	10533067	187	-	-	PCR+SSCP	Nonsense	33	c.4375C>T	p.Arg1459*	N	Y	TSC2
69	10533067	308	-	-	PCR+SSCP	Nonsense	34	c.4507C>T	p.Gln1503*	N	Y	TSC2
70	10533067	185	-	-	PCR+SSCP	Missense	37	c.4858C>T	p.His1620Tyr	N	Y	TSC2
71	24737435	1	F	8M	PCR	Splicing	29	c.3610+1G>C	/	N	Y	TSC2
72	24737435	2	M	9M	PCR	Frameshift	39	c.5090_5092delinsAG	p.Thr1697Lysfs*?	N	Y	TSC2
73	8824881	86	-	-	Direct Sequencing	Frameshift	10	c.1112_1113del	p.Gln371Profs*15	N	Y	TSC2
74	8824881	77	-	-	Direct Sequencing	Inframe deletion	33	c.4474_4476del3	p.Val1492del	N	Y	TSC2
75	23661441	1	M	14Y	PCR	Inframe deletion	40	c.5238_5255del	p.His1746_Arg1751del	N	Y	TSC2
76	23661441	2	F	7M	PCR	Frameshift	28	c.3312_3313delGA	p.Gln1104Hisfs*63	N	Y	TSC2
77	23661441	4	F	7M	PCR	Frameshift	1	c.45delT	p.Phe15Leufs*31	N	Y	TSC2
78	29476190	5579	M	2Y2M	Sanger sequencing+MLPA	Frameshift	36	c.4763_4764insC	p.Gln1588Hisfs*15	N	Y	TSC2
79	29476190	6644	F	2Y7M	Sanger sequencing+MLPA	Splicing	34	c.4569+2T>C	/	N	Y	TSC2
80	29476190	6592	M	12Y	Sanger sequencing+MLPA	Splicing	13	c.1443+5G>C	/	N	Y	TSC2
81	29476190	6853	F	2Y	Sanger sequencing+MLPA	Frameshift	28	c.3351delG	p.Gln1118Serfs*73	N	Y	TSC2
82	29476190	7131	M	5Y	Sanger sequencing+MLPA	Splicing	1	c.138+1G>A	/	N	Y	TSC2
83	29476190	7451	M	3Y	Sanger sequencing+MLPA	Frameshift	36	c.4663_4664delAG	p.Ser1555Glnfs10*	N	Y	TSC2
84	29476190	7551	F	4Y6M	Sanger sequencing+MLPA	Inframe deletion	40	c.5238_5255delCATCAAGCGGCTCCGCCA	p.His1746_Arg1751del	N	Y	TSC2
85	29476190	MG24	F	16Y	Sanger sequencing+MLPA	Large duplication	10-~20	dup ex10-20	/	N	Y	TSC2
86	29476190	MG31	F	5M	Sanger sequencing+MLPA	Splicing	7	c.774+2T>A	/	N	Y	TSC2
87	29476190	MG99	F	1Y5M	Sanger sequencing+MLPA	Nonsense	22	c.2590C>T	(p.Gln864*)	N	Y	TSC2
88	29476190	MG113	F	2Y	Sanger sequencing+MLPA	Nonsense	29	c.3442C>T	p.Gln1148*	N	Y	TSC2
89	29476190	MG148	M	1Y3M	Sanger sequencing+MLPA	Splicing	22	c.2639+1G>T	/	N	Y	TSC2
90	29476190	MG179	F	1Y5M	Sanger sequencing+MLPA	Missense	28	c.3391A>G	p.(Met1131Val)	N	Y	TSC2
91	29476190	MG187	M	5Y6M	Sanger sequencing+MLPA	Missense	40	c.5227C>T	p.Arg1743Trp	N	Y	TSC2
92	29476190	MG208	F	3Y	Sanger sequencing+MLPA	Nonsense	14	c.1474C>T	(p.Gln492*)	N	Y	TSC2
93	29476190	MG255	M	1Y8M	Sanger sequencing+MLPA	Frameshift	27	c.3240dup	(p. Leu1081Thrfs*87)	N	Y	TSC2
94	29476190	MG272	M	10Y	Sanger sequencing+MLPA	Missense	38	c.5011G>A	p.Val1671Met	N	Y	TSC2
95	29476190	MG279	M	2Y9M	Sanger sequencing+MLPA	Splicing	1	c.138+1G>A	/	N	Y	TSC2
96	29476190	MG306	M	7Y	Sanger sequencing+MLPA	Missense	17	c.1865G>C	(p.Arg622Pro)	N	Y	TSC2
97	29476190	MG317	M	10Y	Sanger sequencing+MLPA	large deletion	26~27	delex26-27	/	N	Y	TSC2
98	29476190	MG492	M	9Y	Sanger sequencing+MLPA	Nonsense	18	c.2083C>T	p.(Gln695*)	N	Y	TSC2
99	26252095	-	F		PCR+Diecct sequencing	Frameshift	33	c.4258_4261delTCAG	p.Ser1420GlyfsX55	N	Y	TSC2
100	29500070	8	F	8.8y	NGS	Frameshift	30	c.3693_3696delGTCT	p.Ser1232Thrfs*92	N	Y	TSC2
101	29500070	10	M	10y	NGS	Nonsense	4	c.386_389dupATTA	p.Tyr130Ter	N	Y	TSC2
102	29500070	12	F	3.5y	NGS	Nonsense	35	c.4606C>T	p.Gln1536Ter	N	Y	TSC2
103	29500070	13	M	3.5y	NGS	Missense	40	c.5228G>A	p.Arg1743Gln	N	Y	TSC2
Supplementary information mainly shows our literature search results, including PMID, patients information,genetic testing methods, mutation type, exon, DNA changes, predicated amino acids alterations and TSC gene affected.
